# Supplementary material for: Three-week exercise and protein intake immediately after exercise increases the 6-min walking distance with simultaneously improved plasma volume in patients with chronic cerebrovascular disease: a preliminary prospective study
Source: BMC Sports Sci Med Rehabil. 2022 Mar 15;14:38. doi: 10.1186/s13102-022-00429-x (PMC8922777; doi:10.1186/s13102-022-00429-x)
Supplement: Supplementary file 1 — Additional file 1: Individual data of Figures 3 and 5 and all Tables are shown in the additional file, while data of "Sex" and "Age" are masked. [file 13102_2022_429_MOESM1_ESM.xlsx]

## Sheet: Dataset
Figure3										admission days
Group	ID	CPXBorg_Pre	Post	6MWD_Pre	Post	Counts	Means	SD	CV	1	2	3	4	5	6	7	8	9	10	11	12	13	14	15	16	17	18
Protein Group	1	15	17	13	13	18	13.6019	0.749894	5.51318	12.5	14.8333	14.125	14.75	12.875	14	12.5	13.5	13.625	14	13.875	14.5	13.75	14	13.125	13	13.5	12.375
Protein Group	4	17	16	17	17	18	15.6111	0.985081	6.31013	15.25	15.5	18.5	15.875	15.25	15.125	15	14.625	17.5	15.375	14.75	15.875	15	15.5	16.25	15.75	15.125	14.75
Protein Group	7	15	17	13	15	18	13.1153	1.27132	9.69344	14	14.875	12.8	13.6	12.9	12.6	12.8	12.2	12.7	13.6	13	13	12	11.5	13	17	13	11.5
Protein Group	9	13	13	7	9	17	12.0588	1.63824	13.5854	7	13	13	11	13	13	11		12	13	11	13	13	13	13	13	13	10
Protein Group	11	15	15	13	16	16	14.4688	0.80558	5.56772		13.5	13.5	16	15	14	15.5	15	15	15	15		14	13.5	13.5	14	15	14
Protein Group	13	11	13	13	13	18	9.13889	1.1607	12.7007	7	10	10	11	10	7	9	9	10	9	10	9	10	10	8.5	9	7	9
Protein Group	14	13	15	9	11	17	12.7059	0.848875	6.68096	10.5	12.5	12.5	12.5	12.5	12.5	12	12.5	13	12	13	12.5	14	14	14	13	13
Protein Group	17	15	14	15	12	18	11.9167	0.92752	7.78339	11	13.5	13	13	12.5	13	10	12	12	11	11	11	12	12	11	12	12.5	12
Control Group	2	13	15	15	13	17	13.2647	0.698607	5.26666	13.625	13.625	14.5	14.25	12.875	13.25	13.375	13.25	13.875	13.125	13.5	14	12.5	12.875	12.75	12.125	12
Control Group	3	17	19	15	15	17	13.9118	0.87026	6.25557	15	14.25	12.875	13.75	13	15	13.125	14.125	14.75	13	14	13	13	15.75	13.75	14.5		13.625
Control Group	5	17	13	11	11	18	11.7917	0.514496	4.36321	12.125	12.25	12.25	12.375	12.125	12.5	12.75	11.625	11.125	11.5	11.25	11.75	11.5	11.125	11.25	11.25	12	11.5
Control Group	8	17	13	15	13	17	12.5	0.467707	3.74166	12	12	13	12	12.5	12	13	12.5	13	12	13	12.5	12.5	12.5	12	13.5		12.5
Control Group	10	19	19	17	17	18	14.4722	1.45998	10.0881	15	15	15	14	16	14	17	12	11.5	15	14.5	15	17	14.5	14	14	14.5	12.5
Control Group	12	15	15	12	13	16	12.8125	0.680074	5.30789	13	13	11.5	13	12	13	12.5	14	12.5	13	12.5	12.5	12	13.5	13	14
Control Group	15	13	15	9	9	18	9.02778	1.47999	16.3937	8	9.5	7	7	10	13	10	10	7	8.5	10.5	9	9	8.5	9	8.5	10	8
Control Group	19	13	15	12	13	18	13	0.514496	3.95766	13	14	13	13	13.5	12.5	12.5	12.5	13	14	12	13.5	12.5	13	13	13	13	13
P	average	14.25	15	12.5	13.25	17.5	12.8272	1.0484	8.47936	11.0357	13.4635	13.4281	13.4656	13.0031	12.6531	12.225	12.6893	13.2281	12.8719	12.7031	12.6964	12.9688	12.9375	12.7969	13.3438	12.7656	11.9464
	SD	1.83225	1.60357	3.16228	2.65922	0.755929	1.93338	0.29682	3.18624	3.20296	1.73854	2.37815	1.97135	1.62955	2.44841	2.25942	2.00436	2.24609	2.13372	1.85638	2.24056	1.58361	1.72041	2.25984	2.40883	2.52349	2.03851
C	average	15.5	15.5	13.25	13	17.375	12.5976	0.8357	6.92181	12.7188	12.9531	12.3906	12.4219	12.75	13.1562	13.0312	12.5	12.0938	12.5156	12.6562	12.6562	12.5	12.7188	12.3438	12.6094	12.3	11.8542
	SD	2.32993	2.32993	2.65922	2.39046	0.744024	1.66034	0.412449	4.32561	2.22079	1.72163	2.45262	2.32507	1.68104	0.953729	1.9165	1.34795	2.36865	1.95078	1.3689	1.78754	2.20389	2.18635	1.61432	1.97692	1.64317	2.01311
t-test	P value								0.425956	0.252981	0.564566	0.404823	0.349249	0.764257	0.596624	0.454274	0.831342	0.342331	0.732627	0.954974	0.969768	0.63273	0.827219	0.651542	0.515889	0.722741	0.936265
								count	PG	7	8	8	8	8	8	8	7	8	8	8	7	8	8	8	8	8	7
									CG	8	8	8	8	8	8	8	8	8	8	8	8	8	8	8	8	5	6
Figure5
Group	ID	PV_Pre	PV_Post	BV_Pre	BV_Post
PG	1	38.855	39.6609	60.8698	60.8824
PG	4	49.2379	52.2093	73.8346	82.0525
PG	7	44.9409	45.414	72.5553	73.945
PG	9	47.3724	55.8795	70.9442	83.1405
PG	11	39.1356	40.7303	60.1298	62.3847
PG	13	42.3803	54.1754	64.3379	83.0519
PG	14	52.7977	61.7983	69.0428	82.7668
PG	17	35.0455	51.9704	48.0037	71.4719
CG	2	38.8181	43.3653	53.9023	59.3998
CG	3	37.7606	39.2032	56.5005	59.6202
CG	5	49.0379	52.6777	80.3406	86.8842
CG	8	42.9165	45.8934	64.8652	69.4258
CG	10	37.3089	44.4699	60.7191	72.2706
CG	12	36.0878	36.7996	57.4255	57.2321
CG	15	54.6912	56.4447	79.8503	80.4271
CG	19	50.5112	43.7991	72.727	66.4625
Table1
Group	ID	Paralyzed side	Sex	Type Haemorrhage/ Infarction	Age	Height [m]	BM_before [kg]	BMI_before	BM_after [kg]	Time since onset [mo]	FMA	Ambulatory	Use of walking brace	Use of cane			PG (n=8)	CG (n=8)	P value
PG	1	R		Haemorrhage		1.59	58.6	23.1795	57.5	24	209	Yes	No	No		Age, yrs	76.1 (5.3)	75.6 (6.9)	0.873
	4	R		Haemorrhage		1.55	51.1	21.2695	50	37	197	Yes	No	Yes		Sex, women/men	44319	44260	0.317
	7	L		Infarction		1.51	50.7	22.2359	50	24		Yes	No	No		Height, cm	153.4 (4.5)	157.4 (8.9)	0.269
	9	L		Infarction		1.48	47.6	21.7312	48	34	198	Yes	No	No		BMI, kg/m2	23.11 (1.68)	23.25 (3.15)	0.993
	11	R		Infarction		1.59	66.8	26.423	65	8	221	Yes	No	Yes		Disease type, Hemorrhage/ Infarction	0.6	0.6	1
	13	R		Infarction		1.55	56	23.3091	55.5	66	224	Yes	No	No		Paralyzed side, Right/ Left	1900-04-04	1900-03-05	0.614
	14	L		Infarction		1.53	57.4	24.5205	51.5	29	218	Yes	No	Yes		Use of walking brace	1	1	1
	17	L		Haemorrhage		1.47	48	22.213	46	111	208	Yes	GS	Yes		Use of cane	1900-01-04	1900-01-04	1
		Females	5	average	76.125	1.53375	54.525	23.1102	52.9375	41.625	210.714					Time since stroke, months	41 (33)	65 (39)	0.196
				SD	5.33017	0.045336	6.48752	1.68469	6.14955	32.5091	10.7659					Fugl-Meyer Assessment	210.7 (10.8)	209.3 (14.3)	0.828
				count	8	8	8	8	8	8
				SE	1.8845	0.0160287	2.29368	0.595627	2.17419	11.4937
CG	2	R		Infarction		1.565	57.3	23.3952	53.5	60	224	Yes	No	No
	3	R		Infarction		1.4	43.6	22.2449	41	84	210	With watching	No	Yes
	5	L		Infarction		1.525	49.1	21.1126	49.5	24	218	Yes	No	Yes
	8	L		Infarction		1.68	48.8	17.2902	49.5	114	180	Yes	No	No
	10	L		Haemorrhage		1.65	75	27.5482	70	27	205	Yes	No	No
	12	R		Haemorrhage		1.645	70.5	26.053	67	116	200	Yes	GS	Yes
	15	L		Haemorrhage		1.55	56.7	23.6004	57.5	77	219	Yes	No	No
	19	L		Infarction		1.58	58.8	23.5539	55	24	218	Yes	No	Yes
		Females	3	average	75.625	1.57438	57.475	23.0998	55.375	65.75	209.25
				SD	6.86477	0.0889798	10.8039	3.10493	9.50845	38.4215	14.2703
				count	8	8	8	8	8	8
				SE	2.42706	0.0314591	3.81977	1.09776	3.36175	13.5841
Table2
Group	ID	total energy (kcal/kg BM/day)	proteins (g/kg BM/day)	carbohydrates (g/kg BM/day)	lipids (g/kg BM/day)	salt (mg/kg BM/day)
PG	1	28.1765	1.07059	3.94159	0.821323	112.163
PG	4	28.6359	1.30162	4.27682	0.712762	106.92
PG	7	30.4024	1.3287	4.56091	0.760152	114.023
PG	9	23.279	1.09058	3.18321	0.709401	136.423
PG	11	22.1282	0.924342	3.33618	0.556031	83.4046
PG	13	32.7015	1.27133	4.56995	0.947586	129.216
PG	14	14.23	0.602468	2.0964	0.272532	62.892
PG	17	28.5038	1.42519	3.86837	0.814394	122.159
CG	2	31.7985	1.24206	4.44233	0.9212	125.471
CG	3	30.7909	1.22291	4.25118	1.011	138.032
CG	5	21.4631	0.911302	2.96673	0.624573	93.6864
CG	8	32.8133	1.32445	4.68408	0.900786	108.094
CG	10	21.1928	0.923509	3.18035	0.530058	79.5088
CG	12	15.0832	0.661308	2.26194	0.37699	56.5485
CG	15	24.089	1.18536	3.27557	0.689594	103.439
CG	19	30.8423	1.21942	4.48383	0.892708	121.733
PG	average	26.0072	1.12685	3.72918	0.699273	108.4
	SD	5.89396	0.267698	0.835085	0.205783	24.3535
CG	average	26.0091	1.08629	3.69325	0.743363	103.314
	SD	6.46931	0.228323	0.885856	0.222669	26.4704
t-test	P values	0.999498	0.749305	0.934665	0.68711	0.695274
Table3
																							antithromboembolism		Antihypertensive					Hyperlipidemia	Diabetes mellitus		gastric secretion inhibitor/ mucosal defence				Respiratory disease			Analgesics					Urologic diseases			Depression and insomnia
	Medications	PG (n=8)	CG (n=8)	P value									ID	HT	DM	HL	CCVD	Respiratory Disease	Osteoporosis	Orthopedics upper limbs	Orthopedics lower limbs	Others	Anticoagulant	Antiplatelet agents	Ca blocker	alpha blocker	Beta blocker	Angiotensin II Receptor Blocker	Diuretics	HMG-CoA reductase inhibitor	DPP-4 inhibitor	Biguanide	Proton pump inhibitor	H2 receptor antagonist	gastric mucosal defence	Laxative	Beta agonist	Antitussive	antihistamine	NSAIDs	Pregabalin	Serotonin-noradrenaline reuptake inhibitor. SNRI	an analogue of vitamin D	Digitalis	Anticholinergic agent	beta3 agonist	Pancreatobiliary and urinary tract antispasmodic	Selective serotonin reuptake inhibitor, SSRI	nonbenzodiazepine
Antihypertensives	Calcium blocker	3	5	0.317				Yes	No			PG	1	1							1				1								1			1
	a blocker	0	1	0.302				n	n			PG	4						1		1		1				1	1	1				1								1		1
	b blocker	1	1	1			PG	1	7	8		PG	7			1	1					1	1	2				1		1			1										1	1
	Angiotensin II receptor blocker	3	3	1			CG	4	4	8		PG	9	1	1									1							1	1	1			1			1				1		1
	Diuretics	2	1	0.522								PG	11			1								1						1			1			1
Antithromboembolism	Anticoagulants	2	1	0.522				5	11	16		PG	13	1							1	1		1	1					1													1
	Antiplatelet agents	5	6	0.59								PG	14						1	1		1		1						1			1										1					1	1
Antithyperlipidemia (HMG-CoA reductase inhibitor)		5	5	1				2.5	5.5			PG	17	1		1				1		1			1			1	1	1											1
Antidiabetic drug		2	0	0.131				2.5	5.5			CG	2	1							1	1		1	1					1													1
Osteoporosis drug (an analogue of vitamin D)		5	4	0.614				0.105645				CG	3	1		1			1					1	1								1			1							1
Analgesics	NSAIDs	0	2	0.131								CG	5						1	1		1		1						1			1		1					1			1					1	1
	Pregabalin	2	2	1								CG	8	1		1								1	1					1				1
	Serotonin-noradrenaline reuptake inhibitor	0	1	6.31013								CG	10	1		1	1	1		1	1	1		1	1	1		1	1					1		1	1				1	1				1	1
Antidepressant	Selective serotonin reuptake inhibitor	1	1	1								CG	12	1			1						1				1	1		1					2			1		1	1
	Nonbenzodiazepine	1	1	1								CG	15	1		1			1						1			1		1					1	1							1
	Benzodiazepine	1	3	0.248								CG	19								1			1									1
Gastric secretion inhibitor/ mucosal defence	Proton pump inhibitor	6	3	0.131
	H2 receptor antagonist	0	2	5.26666								PG											2	5	3	0	1	3	2	5	1	1	6	0	0	3	0	0	1	0	2	0	5	1	1	0	0	1	1
	Gastric mucosal defence	0	3	0.055								CG											1	6	5	1	1	3	1	5	0	0	3	2	3	3	1	1	0	2	2	1	4	0	0	1	1	1	1
Cerdiorespiratory disease drugs	Bronchodilator (b agonist)	0	1	6.31013
	Antitussive	0	1	6.31013
	Anti-allergic drug (antihistamine)	1	0	6.31013
	Digitalis	1	0	6.31013
Urologic disease drugs	Anticholinergic agent	1	0	6.31013
	b3 blocker	0	1	6.31013
	Urinary tract antispasmodic	0	1	6.31013
Others	Laxative	3	3	1
	Thyroid hormone preparation	1	0	6.31013
	Antihyperuricemic	1	1	1
	Acetylcholinesterase inhibitor	1	1	1
Table4
Group	ID	Before	Hb	Hct	Alb	Cr	CRP	BS	T-chol	TG	After	Hb_g_dl_post	Hct_post	sAlb_post
PG	1		13.3	41.4	4.4	0.59	0	129	229	198		13.1	39.9	4.1
PG	4		13.6	38.1	4.1	0.7	0.5	119	177	124		13.4	41.6	4.1
PG	7		14.8	43.5667	4.2	0.94	0.1	110	131	279		15.1	44.2	4.1
PG	9		12.8	38.0333	3.8	0.79	0.2	176	227	253		12.1	37.5	3.7
PG	11		13.6	40	4.7	1.08	0	115	159	299		13.1	39.7	4.5
PG	13		13	39.1	4.1	1.37	0	117	173	104		15.2	39.8	4.1
PG	14		10.8	30.9	4.3	0.79	0.3	107	186	276		11.3	31.2	3.8
PG	17		8.7	26.9	3.5	0.54	0	101	190	148		8.3	29	3.9
			12.575	37.25	4.1375	0.85	0.1375	121.75	184	210.125		12.7	37.8625	4.0375
			1.92632	5.56634	0.366206	0.273809	0.184681	23.4749	32.7719	77.0036		2.22004	5.18898	0.244584
			8	8	8	8	8	8	8	8		8	8	8
Group	ID
CG	2		11.7	35	4.3	1.25	0.1	77	181	67		12.9	39	4.5
CG	3		12.3	38	4.4	0.6	0.3	134	187	202		12.3	39.2	4.3
CG	5		10.2	32	4.6	0.77	0.2	117	229	459		9.8	30.9	4.4
CG	8		14.6	44.6	4.2	0.89	0.4	115	144	78		14.8	45.1	4.4
CG	10		12.9	38.7333	4.4	1.03	0.1	140	193	219		12	38.8	3.7
CG	12		14.9	44.1	4.4	0.87	0.5	143	166	284		14.5	44	4.5
CG	15		15	42.5	4.7	0.65	0.1	114	208	239		15.4	40.9	4.4
CG	19		12	36.1	3.9	0.88	0.3	112	196	84		11.8	34.1	3.7
			12.95	38.8792	4.3625	0.8675	0.25	119	188	204		12.9375	39	4.2375
			1.73946	4.53533	0.244584	0.207623	0.151186	21.0442	25.746	131.976		1.86696	4.71351	0.337797
			8	8	8	8	8	8	8	8		8	8	8
Table5
Group	ID	Side	Sex	HR_rest	HR_rest_post	SBP_Before	SBP_After	DBP	DBP_postEx	PP_before	PP_after	MAP_before	MAP_after	HRｘsBP	HRxsBPpost	BW	BW_post	restVO2_pre	restVO2_post	VO2peak/Bw_Pre	VO2peak/Bw_Post	VO2peak_Pre	VO2peak_Post	HRpeak_PRE	HRpeak_POST	6MWD_m	6MWD_post	Knee-extensor(non-para)(Nm)	Knee-extensor(non-para)(Nm)after	Knee-extensor(para)(Nm)	Knee-extensor(Para)(Nm)after	10MWT(optimal)(m/s)	post	10MWT(max)(m/s)	post
PG	1	R	M	83	78	127	122	94	89	33	33	105	100	10541	9516	58.6	57.5	6.06	4.2	15.47	16.25	906.542	934.375	143	132	214.2	247	69.4	38.2	20.6	22	0.93633	0.966184	1.34048	1.36054
PG	4	R	F	80	80	143	137	100	110	43	27	114.333	119	11440	10960	51.1	50	6.22	5.57	17.66	18.57	902.426	928.5	149	146	285	295	38.2	39	24.2	30.2	0.784314	0.904159	0.967118	1.15207
PG	7	L	F	75	80	130	140	89	88	41	52	102.667	105.333	9750	11200	50.7	50	4.9	5.02	18.88	18.2	957.216	910	152	112	338	385	49.6	72	63.8	66	0.802568	0.829187	1.04275	1.17233
PG	9	L	F	67	78	114	97	74	65	40	32	87.3333	75.6667	7638	7566	47.6	48	3.49	3.65	17.82	19.4	848.232	931.2	124	130	405	450	48.8	52	42.6	47	1.41044	1.40449	1.53139	1.76991
PG	11	R	M	69	64	128	137	87	79	41	58	100.667	98.3333	8832	8768	66.8	65	4.01	3.35	15.35	20.97	1025.38	1363.05	103	121	245	373.6	48	45.2	34.2	36.4	0.693001	0.94697	0.899281	1.41643
PG	13	R	M	57	55	126	130	73	73	53	57	90.6667	92	7182	7150	56	55.5	4.53	3.99	25.39	22.6	692.244	870.35	106	101	420	480	51	50.8	40.6	42	1.02987	1.09649	1.68634	1.52439
PG	14	L	F	80	82	102	116	74	83	28	33	83.3333	94	8160	9512	57.4	51.5	3.12	4.01	18.65	21.4	895.2	984.4	117	159	300	355	36	47	35.2	45.2	0.747943	1.11982	1.14155	1.31062
PG	17	L	F	70	65	88	96	65	62	23	34	72.6667	73.3333	6160	6240	48	46	5.83	5.71	12.06	16.9	1421.84	1254.3	104	113	95	149.4	44.4	47	25.8	28	0.280978	0.307125	0.347102	0.407166
CG	2	R	M	58	59	141	122	85	80	56	42	103.667	94	8178	7198	57.3	53.5	4.23	4.7	17.94	16.47	1264.61	1255.64	102	106	375	331.8	38.2	42.6	35.2	38.6	0.969932	1.07	1.87266	1.93
CG	3	R	F	94	83	126	114	97	79	29	35	106.667	90.6667	11844	9462	43.6	41	7.91	7.45	14.57	14.34	635.252	587.94	125	125	95	118.7	31.2	36.4	28.6	31.2	0.38432	0.19	0.441696	0.2
CG	5	L	F	89	83	120	141	88	92	32	49	98.6667	108.333	10680	11703	49.1	49.5	5.28	4.25	26.03	27.21	1270.26	1346.89	153	156	385	409	50.6	53.2	22.4	34.6	1.00402	1.07	1.39276	1.37
CG	8	L	M	74	80	115	103	78	79	37	24	90.3333	87	8510	8240	48.8	49.5	6.79	6.49	23.6	24.2	1770	1694			360	430	41.8	38.2	31.2	32	0.949668	1.12	1.28535	1.5
CG	10	L	M	62	58	127	118	79	70	48	48	95	86	7874	6844	75	70	4.35	3.47	17.01	18.31	1199.21	1226.77	107	98	355	385	38.6	40	30.6	31.2	0.94697	0.87	1.30719	1.35
CG	12	R	M	62	70	146	125	97	79	49	46	113.333	94.3333	9052	8750	70.5	67	5.99	5.04	19.41	21.6	1100.55	1242	132	136	165	180	45.2	46	37.4	38.2	0.498504	0.58	0.63012	0.64
CG	15	L	F	88	77	134	124	97	52	37	72	109.333	76	11792	9548	56.7	57.5	5.42	6.01	16.28	24.24	957.264	1333.2	133	123	302	321	55.8	52.2	40	41.4	0.877193	1.121	1.10742	0.9
CG	19	L	M	86	72	117	120	87	79	30	41	97	92.6667	10062	8640	58.8	55	6.9	4.4	22.07	23.47	880.854	815.265	136	132	212.9	196.3	49.6	45.2	43	47.4	0.578704	0.74	0.587199	0.84
				72.625	72.75	119.75	121.875	82	81.125	37.75	40.75	94.5833	94.7083	8712.88	8864	54.525	52.9375	4.77	4.4375	17.66	19.2863	956.135	1022.02	124.75	126.75	287.775	341.875	48.175	48.9	35.875	39.6	0.83568	0.946804	1.1195	1.26418
				8.60129	9.98213	17.5723	17.6266	12.189	15.3198	9.42262	12.6463	13.4999	14.983	1780.48	1781.34	6.48752	6.14955	1.18943	0.885063	3.84966	2.23296	211.125	182.012	20.6311	19.0919	105.769	108.268	10.1624	10.5576	13.7413	13.7932	0.320194	0.313286	0.416532	0.398851
				76.625	72.75	128.25	120.875	88.5	76.25	39.75	44.625	101.75	91.125	9749	8798.12	57.475	55.375	5.85875	5.22625	19.6138	21.23	1134.75	1187.71	126.857	125.143	281.238	296.475	43.875	44.225	33.55	36.825	0.776163	0.845125	1.07805	1.09125
				14.4117	9.96781	11.2599	10.7496	7.85584	11.4611	10.025	13.7315	7.81482	9.17543	1582.59	1519.36	10.8039	9.50845	1.28912	1.31953	3.9509	4.43125	335.848	340.245	17.5445	19.2564	109.87	116.731	7.99066	6.1676	6.67083	5.72357	0.247437	0.330357	0.488921	0.549401
Table6
Group	ID	Colti_pre	Colti_post	Ad_pre	Ad_post	NA_pre	NA_post	DOPA_pre	DOPA_post	Ardosteron_pre	Ardosteron_post
PG	1	4.89	7.69	27	28	259	313	9	8
PG	4	18.1	17	54	53	564	654	11	21
PG	7	16.5	14.1	32	37	134	164	5	9	66.7	56.1
PG	9	11.6	14	14	19	188	310	5	13	64.5	55
PG	11	8.94	11	13	19	885	953	14	15	114	85.9
PG	13	10.4	15.5	28	27	427	423	5	5	13.8	16.6
PG	14	18.2	13.8	17	17	144	201	14	14	109	76.1
PG	17	9.52	11.1	29	26	490	667	5	17	104	71.7
CG	2	8.55	8.55	44	47	179	288	5	5
CG	3	5.98	7.65	62	96	269	464	10	11	22.8	37.4
CG	5	8.4	12.7	31	28	262	287	28	26	69.1	60
CG	8	12.9	9.54	26	27	497	962	5	25
CG	10	9.94	11.1	18	19	577	506	18	17	37.4	38.7
CG	12	12.6	10.7	32	30	1274	1194	30	24	35.2	36.8
CG	15	13.3	10.1	17	21	751	531	23	12	105	75.4
CG	19	10.7	12.6	59	40	289	251	14	13	18.4	29.2
		12.2688	13.0237	26.75	28.25	386.375	460.625	8.5	12.75	78.6667	60.2333
		4.8419	2.94961	13.2207	11.9134	259.28	273.524	4.0708	5.20302	38.3716	24.4555
		10.2963	10.3675	36.125	38.5	512.25	560.375	16.625	16.625	47.9833	46.25
		2.5822	1.79349	17.2994	25.02	363.393	342.371	9.79705	7.68928	33.1107	17.6302
[truncated: 4 more columns]
